# Supplementary material for: The genetic architecture of structural left–right asymmetry of the human brain
Source: Nat Hum Behav. 2021 Mar 15;5(9):1226–39. doi: 10.1038/s41562-021-01069-w (PMC8455338; doi:10.1038/s41562-021-01069-w)
Supplement: Supplementary file 4 — Supplementary Tables 1–20 in one Excel file with multiple tabs. [file 41562_2021_1069_MOESM4_ESM.xlsx]

## Sheet: Index
Table	Contents
Table S1	The UKB field IDs of brain traits analyzed in our study.
Table S2	Population-level regional brain asymmetries (test of mean AI difference from zero, N=32,256).
Table S3	Heritabilities of brain regional AIs.
Table S4	Correlation coefficients (r values) of phenotypic and genetic correlations between AIs of surface areas.
Table S5	P values for phenotypic and genetic correlations between AIs of surface areas.
Table S6	Correlation coefficients (r values) of phenotypic and genetic correlations between AIs of cortical thicknesses.
Table S7	P values of phenotypic and genetic correlations between AIs of cortical thicknesses.
Table S8	Correlation coefficients (r values) of phenotypic and genetic correlations between AIs of subcortical volumes.
Table S9	P values of phenotypic and genetic correlations between AIs of subcortical volumes.
Table S10	Phenotypic and genetic correlations between AIs of surface area and its corresponding cortical thickness for the same regions.
Table S11	Effects of the lead SNPs from mvGWAS on each central AI involved in their multivariate association. Post hoc analysis of the corresponding separate left and right measures are also shown.
Table S12	Gene mapping at all significant mvGWAS loci based on three strategies (see text).
Table S13	Significant genes from gene-based analysis of the mvGWAS results.
Table S14	Overlapping annotated genes between brain asymmetry and other traits, with reference to previous GWAS studies (see text).
Table S15	Results from MAGMA gene set analysis.
Table S16	Results from gene set enrichment analysis based on the closet single genes to mvGWAS lead SNPs (see main Table 1), using GENE2FUNC in FUMA.
Table S17	Age-related differential expression of asymmetry-associated genes, in BrainSpan brain samples.
Table S18	Genetic overlap between brain asymmetry measures and other traits, which have been reported to show phenotypic associations with brain asymmetry.
Table S19	Results in the replication dataset (N=3,600).
Table S20	ICD coding for the exclusion of participants with brain-related diagnoses.

## Sheet: Table S1
Table S1. The UKB field IDs of brain traits analyzed in our study.
Field ID	Description
26722-2.0	Area of bankssts (left hemisphere)
26823-2.0	Area of bankssts (right hemisphere)
26723-2.0	Area of caudalanteriorcingulate (left hemisphere)
26824-2.0	Area of caudalanteriorcingulate (right hemisphere)
26724-2.0	Area of caudalmiddlefrontal (left hemisphere)
26825-2.0	Area of caudalmiddlefrontal (right hemisphere)
26725-2.0	Area of cuneus (left hemisphere)
26826-2.0	Area of cuneus (right hemisphere)
26726-2.0	Area of entorhinal (left hemisphere)
26827-2.0	Area of entorhinal (right hemisphere)
26752-2.0	Area of frontalpole (left hemisphere)
26853-2.0	Area of frontalpole (right hemisphere)
26727-2.0	Area of fusiform (left hemisphere)
26828-2.0	Area of fusiform (right hemisphere)
26728-2.0	Area of inferiorparietal (left hemisphere)
26829-2.0	Area of inferiorparietal (right hemisphere)
26729-2.0	Area of inferiortemporal (left hemisphere)
26830-2.0	Area of inferiortemporal (right hemisphere)
26754-2.0	Area of insula (left hemisphere)
26855-2.0	Area of insula (right hemisphere)
26730-2.0	Area of isthmuscingulate (left hemisphere)
26831-2.0	Area of isthmuscingulate (right hemisphere)
26731-2.0	Area of lateraloccipital (left hemisphere)
26832-2.0	Area of lateraloccipital (right hemisphere)
26732-2.0	Area of lateralorbitofrontal (left hemisphere)
26833-2.0	Area of lateralorbitofrontal (right hemisphere)
26733-2.0	Area of lingual (left hemisphere)
26834-2.0	Area of lingual (right hemisphere)
26734-2.0	Area of medialorbitofrontal (left hemisphere)
26835-2.0	Area of medialorbitofrontal (right hemisphere)
26735-2.0	Area of middletemporal (left hemisphere)
26836-2.0	Area of middletemporal (right hemisphere)
26737-2.0	Area of paracentral (left hemisphere)
26838-2.0	Area of paracentral (right hemisphere)
26736-2.0	Area of parahippocampal (left hemisphere)
26837-2.0	Area of parahippocampal (right hemisphere)
26738-2.0	Area of parsopercularis (left hemisphere)
26839-2.0	Area of parsopercularis (right hemisphere)
26739-2.0	Area of parsorbitalis (left hemisphere)
26840-2.0	Area of parsorbitalis (right hemisphere)
26740-2.0	Area of parstriangularis (left hemisphere)
26841-2.0	Area of parstriangularis (right hemisphere)
26741-2.0	Area of pericalcarine (left hemisphere)
26842-2.0	Area of pericalcarine (right hemisphere)
26742-2.0	Area of postcentral (left hemisphere)
26843-2.0	Area of postcentral (right hemisphere)
26743-2.0	Area of posteriorcingulate (left hemisphere)
26844-2.0	Area of posteriorcingulate (right hemisphere)
26744-2.0	Area of precentral (left hemisphere)
26845-2.0	Area of precentral (right hemisphere)
26745-2.0	Area of precuneus (left hemisphere)
26846-2.0	Area of precuneus (right hemisphere)
26746-2.0	Area of rostralanteriorcingulate (left hemisphere)
26847-2.0	Area of rostralanteriorcingulate (right hemisphere)
26747-2.0	Area of rostralmiddlefrontal (left hemisphere)
26848-2.0	Area of rostralmiddlefrontal (right hemisphere)
26748-2.0	Area of superiorfrontal (left hemisphere)
26849-2.0	Area of superiorfrontal (right hemisphere)
26749-2.0	Area of superiorparietal (left hemisphere)
26850-2.0	Area of superiorparietal (right hemisphere)
26750-2.0	Area of superiortemporal (left hemisphere)
26851-2.0	Area of superiortemporal (right hemisphere)
26751-2.0	Area of supramarginal (left hemisphere)
26852-2.0	Area of supramarginal (right hemisphere)
26753-2.0	Area of transversetemporal (left hemisphere)
26854-2.0	Area of transversetemporal (right hemisphere)
26756-2.0	Mean thickness of bankssts (left hemisphere)
26857-2.0	Mean thickness of bankssts (right hemisphere)
26757-2.0	Mean thickness of caudalanteriorcingulate (left hemisphere)
26858-2.0	Mean thickness of caudalanteriorcingulate (right hemisphere)
26758-2.0	Mean thickness of caudalmiddlefrontal (left hemisphere)
26859-2.0	Mean thickness of caudalmiddlefrontal (right hemisphere)
26759-2.0	Mean thickness of cuneus (left hemisphere)
26860-2.0	Mean thickness of cuneus (right hemisphere)
26760-2.0	Mean thickness of entorhinal (left hemisphere)
26861-2.0	Mean thickness of entorhinal (right hemisphere)
26786-2.0	Mean thickness of frontalpole (left hemisphere)
26887-2.0	Mean thickness of frontalpole (right hemisphere)
26761-2.0	Mean thickness of fusiform (left hemisphere)
26862-2.0	Mean thickness of fusiform (right hemisphere)
26762-2.0	Mean thickness of inferiorparietal (left hemisphere)
26863-2.0	Mean thickness of inferiorparietal (right hemisphere)
26763-2.0	Mean thickness of inferiortemporal (left hemisphere)
26864-2.0	Mean thickness of inferiortemporal (right hemisphere)
26788-2.0	Mean thickness of insula (left hemisphere)
26889-2.0	Mean thickness of insula (right hemisphere)
26764-2.0	Mean thickness of isthmuscingulate (left hemisphere)
26865-2.0	Mean thickness of isthmuscingulate (right hemisphere)
26765-2.0	Mean thickness of lateraloccipital (left hemisphere)
26866-2.0	Mean thickness of lateraloccipital (right hemisphere)
26766-2.0	Mean thickness of lateralorbitofrontal (left hemisphere)
26867-2.0	Mean thickness of lateralorbitofrontal (right hemisphere)
26767-2.0	Mean thickness of lingual (left hemisphere)
26868-2.0	Mean thickness of lingual (right hemisphere)
26768-2.0	Mean thickness of medialorbitofrontal (left hemisphere)
26869-2.0	Mean thickness of medialorbitofrontal (right hemisphere)
26769-2.0	Mean thickness of middletemporal (left hemisphere)
26870-2.0	Mean thickness of middletemporal (right hemisphere)
26771-2.0	Mean thickness of paracentral (left hemisphere)
26872-2.0	Mean thickness of paracentral (right hemisphere)
26770-2.0	Mean thickness of parahippocampal (left hemisphere)
26871-2.0	Mean thickness of parahippocampal (right hemisphere)
26772-2.0	Mean thickness of parsopercularis (left hemisphere)
26873-2.0	Mean thickness of parsopercularis (right hemisphere)
26773-2.0	Mean thickness of parsorbitalis (left hemisphere)
26874-2.0	Mean thickness of parsorbitalis (right hemisphere)
26774-2.0	Mean thickness of parstriangularis (left hemisphere)
26875-2.0	Mean thickness of parstriangularis (right hemisphere)
26775-2.0	Mean thickness of pericalcarine (left hemisphere)
26876-2.0	Mean thickness of pericalcarine (right hemisphere)
26776-2.0	Mean thickness of postcentral (left hemisphere)
26877-2.0	Mean thickness of postcentral (right hemisphere)
26777-2.0	Mean thickness of posteriorcingulate (left hemisphere)
26878-2.0	Mean thickness of posteriorcingulate (right hemisphere)
26778-2.0	Mean thickness of precentral (left hemisphere)
26879-2.0	Mean thickness of precentral (right hemisphere)
26779-2.0	Mean thickness of precuneus (left hemisphere)
26880-2.0	Mean thickness of precuneus (right hemisphere)
26780-2.0	Mean thickness of rostralanteriorcingulate (left hemisphere)
26881-2.0	Mean thickness of rostralanteriorcingulate (right hemisphere)
26781-2.0	Mean thickness of rostralmiddlefrontal (left hemisphere)
26882-2.0	Mean thickness of rostralmiddlefrontal (right hemisphere)
26782-2.0	Mean thickness of superiorfrontal (left hemisphere)
26883-2.0	Mean thickness of superiorfrontal (right hemisphere)
26783-2.0	Mean thickness of superiorparietal (left hemisphere)
26884-2.0	Mean thickness of superiorparietal (right hemisphere)
26784-2.0	Mean thickness of superiortemporal (left hemisphere)
26885-2.0	Mean thickness of superiortemporal (right hemisphere)
26785-2.0	Mean thickness of supramarginal (left hemisphere)
26886-2.0	Mean thickness of supramarginal (right hemisphere)
26787-2.0	Mean thickness of transversetemporal (left hemisphere)
26888-2.0	Mean thickness of transversetemporal (right hemisphere)
25011-2.0	Volume of thalamus (left)
25012-2.0	Volume of thalamus (right)
25013-2.0	Volume of caudate (left)
25014-2.0	Volume of caudate (right)
25015-2.0	Volume of putamen (left)
25016-2.0	Volume of putamen (right)
25017-2.0	Volume of pallidum (left)
25018-2.0	Volume of pallidum (right)
25019-2.0	Volume of hippocampus (left)
25020-2.0	Volume of hippocampus (right)
25021-2.0	Volume of amygdala (left)
25022-2.0	Volume of amygdala (right)
25023-2.0	Volume of accumbens (left)
25024-2.0	Volume of accumbens (right)

## Sheet: Table S2
Table S2. Population-level regional brain asymmetries (test of mean AI difference from zero, N=32,256).
Category	Region	T value	P value	Cohen's d value	95% CI
Surface area	Banks of the superior temporal sulcus	113.937	<1E-300	0.634394	0.0926,0.0959
Surface area	Caudal anterior cingulate	-92.1101	<1E-300	-0.512864	-0.1311,-0.1256
Surface area	Caudal middle frontal	63.2988	<1E-300	0.352444	0.0440,0.0469
Surface area	Cuneus	-116.782	<1E-300	-0.650234	-0.0664,-0.0642
Surface area	Entorhinal	129.404	<1E-300	0.720516	0.1203,0.1240
Surface area	Frontal pole	-309.836	<1E-300	-1.72515	-0.2114,-0.2088
Surface area	Fusiform	36.4494	4.34885e-285	0.202948	0.0165,0.0184
Surface area	Inferior parietal	-293.607	<1E-300	-1.63479	-0.1786,-0.1763
Surface area	Inferior temporal	36.3598	1.00111e-283	0.202449	0.0191,0.0213
Surface area	Insula	25.5248	2.71648e-142	0.14212	0.0114,0.0133
Surface area	Isthmus of cingulate	163.088	<1E-300	0.908065	0.1131,0.1158
Surface area	Latera occipital	-17.0482	6.93783e-65	-0.0949236	-0.0093,-0.0073
Surface area	Lateral orbitofrontal	-4.77617	1.79449e-06	-0.0265934	-0.0027,-0.0011
Surface area	Lingual	-130.602	<1E-300	-0.727187	-0.0656,-0.0637
Surface area	Medial orbitofrontal	-71.1212	<1E-300	-0.395999	-0.0385,-0.0364
Surface area	Middle temporal	-243.537	<1E-300	-1.356	-0.1056,-0.1039
Surface area	Paracentral	-191.805	<1E-300	-1.06796	-0.1091,-0.1069
Surface area	Parahippocampal	68.7929	<1E-300	0.383035	0.0386,0.0408
Surface area	Pars opercularis	199.143	<1E-300	1.10882	0.1466,0.1495
Surface area	Pars orbitalis	-332.251	<1E-300	-1.84995	-0.1899,-0.1876
Surface area	Pars triangularis	-205.234	<1E-300	-1.14273	-0.1514,-0.1485
Surface area	Pericalcarine	-188.2	<1E-300	-1.04789	-0.1083,-0.1060
Surface area	Postcentral	59.2593	<1E-300	0.329952	0.0253,0.0271
Surface area	Posterior cingulate	-7.88	3.37631e-15	-0.0438754	-0.0080,-0.0048
Surface area	Precentral	-1.97217	0.0485989	-0.0109809	-0.0015,0.0000
Surface area	Precuneus	-111.64	<1E-300	-0.621604	-0.0443,-0.0428
Surface area	Rostral anterior cingulate	298.996	<1E-300	1.66479	0.3357,0.3401
Surface area	Rostral middle frontal	-90.1784	<1E-300	-0.502108	-0.0415,-0.0397
Surface area	Superior frontal	98.2306	<1E-300	0.546942	0.0366,0.0381
Surface area	Superior parietal	11.6229	3.63655e-31	0.0647158	0.0043,0.0061
Surface area	Superior temporal	160.293	<1E-300	0.892503	0.0640,0.0656
Surface area	Supramarginal	131.798	<1E-300	0.733842	0.0876,0.0903
Surface area	Transverse temporal	412.794	<1E-300	2.29841	0.2916,0.2944
Cortical thickness	Banks of the superior temporal sulcus	-114.404	<1E-300	-0.636995	-0.0492,-0.0476
Cortical thickness	Caudal anterior cingulate	25.189	1.16223e-138	0.140251	0.0268,0.0314
Cortical thickness	Caudal middle frontal	55.5582	<1E-300	0.309345	0.0137,0.0147
Cortical thickness	Cuneus	79.7488	<1E-300	0.444037	0.0293,0.0308
Cortical thickness	Entorhinal	-26.8866	1.72366e-157	-0.149703	-0.0172,-0.0149
Cortical thickness	Frontal pole	16.296	1.82321e-59	0.090735	0.0075,0.0096
Cortical thickness	Fusiform	29.759	5.25723e-192	0.165697	0.0071,0.0081
Cortical thickness	Inferior parietal	-52.6854	<1E-300	-0.293349	-0.0121,-0.0112
Cortical thickness	Inferior temporal	3.69973	0.000216184	0.0205999	0.0005,0.0015
Cortical thickness	Insula	-26.6582	6.88722e-155	-0.148431	-0.0099,-0.0085
Cortical thickness	Isthmus of cingulate	-75.824	<1E-300	-0.422184	-0.0330,-0.0314
Cortical thickness	Latera occipital	-77.8963	<1E-300	-0.433722	-0.0211,-0.0201
Cortical thickness	Lateral orbitofrontal	58.1523	<1E-300	0.323789	0.0157,0.0168
Cortical thickness	Lingual	37.5561	3.68334e-302	0.20911	0.0134,0.0149
Cortical thickness	Medial orbitofrontal	-38.6728	7.34e-320	-0.215328	-0.0143,-0.0129
Cortical thickness	Middle temporal	-53.5802	<1E-300	-0.298332	-0.0173,-0.0161
Cortical thickness	Paracentral	-27.4583	4.28153e-164	-0.152886	-0.0099,-0.0086
Cortical thickness	Parahippocampal	36.5565	1.01632e-286	0.203545	0.0199,0.0221
Cortical thickness	Pars opercularis	20.0623	5.5073e-89	0.111706	0.0051,0.0062
Cortical thickness	Pars orbitalis	15.2147	4.28751e-52	0.0847145	0.0049,0.0064
Cortical thickness	Pars triangularis	21.637	4.36223e-103	0.120474	0.0056,0.0067
Cortical thickness	Pericalcarine	35.9209	4.22964e-277	0.200006	0.0153,0.0170
Cortical thickness	Postcentral	53.5948	<1E-300	0.298413	0.0171,0.0184
Cortical thickness	Posterior cingulate	8.76094	2.02892e-18	0.0487804	0.0030,0.0048
Cortical thickness	Precentral	68.9817	<1E-300	0.384086	0.0196,0.0208
Cortical thickness	Precuneus	-13.9444	4.56689e-44	-0.0776419	-0.0034,-0.0026
Cortical thickness	Rostral anterior cingulate	-69.553	<1E-300	-0.387267	-0.0359,-0.0339
Cortical thickness	Rostral middle frontal	65.0166	<1E-300	0.362009	0.0132,0.0140
Cortical thickness	Superior frontal	37.8599	6.26928e-307	0.210802	0.0071,0.0079
Cortical thickness	Superior parietal	44.4974	<1E-300	0.247759	0.0101,0.0110
Cortical thickness	Superior temporal	-69.5964	<1E-300	-0.387509	-0.0209,-0.0198
Cortical thickness	Supramarginal	7.37526	1.67968e-13	0.041065	0.0013,0.0022
Cortical thickness	Transverse temporal	-21.2702	1.03937e-99	-0.118431	-0.0130,-0.0108
Subcortical volumes	Thalamus	134.392	<1E-300	0.748285	0.0245,0.0252
Subcortical volumes	Caudate	-166.756	<1E-300	-0.92849	-0.0533,-0.0521
Subcortical volumes	Putamen	-30.95	2.75219e-207	-0.172328	-0.0131,-0.0115
Subcortical volumes	Pallidum	-47.7233	<1E-300	-0.265721	-0.0261,-0.0240
Subcortical volumes	Hippocampus	-46.3396	<1E-300	-0.258016	-0.0311,-0.0286
Subcortical volumes	Amygdala	26.569	7.05577e-154	0.147934	0.0326,0.0378
Subcortical volumes	Accumbens	174.506	<1E-300	0.971639	0.2439,0.2494
Note: Positive and negative T values separately represent leftward (left>right) and rightward effect (left<right).

## Sheet: Table S3
Table S3. Heritabilities of brain regional AIs.
Category	Region	H2(%)	P value	SE
Surface area	Banks of the superior temporal sulcus	4.4671	9.7301e-05	0.012331
Surface area	Caudal anterior cingulate	4.9077	1.7156e-05	0.012306
Surface area	Caudal middle frontal	1.7087	0.070524	0.011755
Surface area	Cuneus	4.9151	8.9877e-06	0.012168
Surface area	Entorhinal	4.2193	0.00020393	0.012307
Surface area	Frontal pole	0.0001	0.5	0.011067
Surface area	Fusiform	2.9449	0.0052738	0.011933
Surface area	Inferior parietal	8.2893	1.6268e-12	0.012758
Surface area	Inferior temporal	4.8381	3.616e-05	0.012428
Surface area	Insula	3.8916	0.00015101	0.011757
Surface area	Isthmus of cingulate	7.7286	4.0752e-11	0.012688
Surface area	Latera occipital	0.9959	0.2003	0.011725
Surface area	Lateral orbitofrontal	2.3754	0.019467	0.01183
Surface area	Lingual	4.7084	2.5598e-05	0.01223
Surface area	Medial orbitofrontal	4.8144	1.4855e-05	0.012211
Surface area	Middle temporal	4.8159	8.1545e-06	0.012092
Surface area	Paracentral	4.9853	6.767e-06	0.012173
Surface area	Parahippocampal	9.0743	1.5321e-13	0.013049
Surface area	Pars opercularis	3.5009	0.0011148	0.011975
Surface area	Pars orbitalis	3.0745	0.0049919	0.012106
Surface area	Pars triangularis	4.6475	2.5435e-06	0.01164
Surface area	Pericalcarine	4.3263	6.1926e-05	0.012019
Surface area	Postcentral	1.9336	0.049363	0.01183
Surface area	Posterior cingulate	5.7443	8.6977e-08	0.01213
Surface area	Precentral	1.634	0.082788	0.011805
Surface area	Precuneus	3.899	0.00024773	0.011931
Surface area	Rostral anterior cingulate	4.9464	2.3252e-05	0.012464
Surface area	Rostral middle frontal	2.2874	0.027272	0.011975
Surface area	Superior frontal	4.5972	4.1541e-05	0.01225
Surface area	Superior parietal	3.0946	0.0030395	0.011844
Surface area	Superior temporal	9.3939	1.3878e-15	0.01288
Surface area	Supramarginal	5.2806	3.4208e-06	0.012351
Surface area	Transverse temporal	5.7808	7.4794e-07	0.0125
Cortical thickness	Banks of the superior temporal sulcus	1.4561	0.10656	0.011734
Cortical thickness	Caudal anterior cingulate	1.3705	0.11921	0.011701
Cortical thickness	Caudal middle frontal	1.0055	0.19285	0.011622
Cortical thickness	Cuneus	2.0827	0.032798	0.011702
Cortical thickness	Entorhinal	2.2319	0.025285	0.011761
Cortical thickness	Frontal pole	0.0001	0.5	0.011825
Cortical thickness	Fusiform	1.5322	0.09162	0.011683
Cortical thickness	Inferior parietal	1.2959	0.13005	0.011639
Cortical thickness	Inferior temporal	2.6847	0.009156	0.011816
Cortical thickness	Insula	1.7923	0.047617	0.011374
Cortical thickness	Isthmus of cingulate	6.4022	4.3138e-09	0.012311
Cortical thickness	Latera occipital	1.2639	0.11964	0.011271
Cortical thickness	Lateral orbitofrontal	1.7689	0.056646	0.011588
Cortical thickness	Lingual	0.6599	0.26907	0.011131
Cortical thickness	Medial orbitofrontal	2.0948	0.040274	0.011963
Cortical thickness	Middle temporal	1.6436	0.063911	0.011377
Cortical thickness	Paracentral	1.2759	0.11827	0.011278
Cortical thickness	Parahippocampal	7.2852	7.6323e-10	0.01272
Cortical thickness	Pars opercularis	0.0001	0.5	0.011284
Cortical thickness	Pars orbitalis	1.1504	0.1582	0.011587
Cortical thickness	Pars triangularis	1.5143	0.085354	0.011459
Cortical thickness	Pericalcarine	1.815	0.050676	0.011535
Cortical thickness	Postcentral	0.9589	0.20012	0.01151
Cortical thickness	Posterior cingulate	6.1621	2.1404e-08	0.01227
Cortical thickness	Precentral	2.2403	0.026014	0.011795
Cortical thickness	Precuneus	0.8506	0.22319	0.011388
Cortical thickness	Rostral anterior cingulate	3.922	0.0004358	0.012187
Cortical thickness	Rostral middle frontal	0.0001	0.5	0.011259
Cortical thickness	Superior frontal	1.2805	0.13356	0.011642
Cortical thickness	Superior parietal	1.8389	0.059391	0.011832
Cortical thickness	Superior temporal	1.9919	0.036939	0.011613
Cortical thickness	Supramarginal	3.1767	0.0029693	0.011954
Cortical thickness	Transverse temporal	2.0012	0.041281	0.011744
Subcortical volumes	Thalamus	2.5629	0.011933	0.011823
Subcortical volumes	Caudate	2.7032	0.0099656	0.0119
Subcortical volumes	Putamen	3.5788	0.0014676	0.012235
Subcortical volumes	Pallidum	3.0616	0.0034574	0.011867
Subcortical volumes	Hippocampus	4.2877	3.9319e-05	0.011894
Subcortical volumes	Amygdala	1.4881	0.097259	0.011647
Subcortical volumes	Accumbens	2.8608	0.0080988	0.012067
Note: Bold represents traits with significant heritability after false discovery rate correction of p<0.05.

## Sheet: Table S4
Table S4. Correlation coefficients (r values) of phenotypic and genetic correlations between AIs of surface areas.
	Banks of the superior temporal sulcus	Caudal anterior cingulate	Cuneus	Entorhinal	Fusiform	Inferior parietal	Inferior temporal	Insula	Isthmus of cingulate	Lateral orbitofrontal	Lingual	Medial orbitofrontal	Middle temporal	Paracentral	Parahippocampal	Pars opercularis	Pars orbitalis	Pars triangularis	Pericalcarine	Posterior cingulate	Precuneus	Rostral anterior cingulate	Rostral middle frontal	Superior frontal	Superior parietal	Superior temporal	Supramarginal	Transverse temporal
Banks of the superior temporal sulcus	0	0.00630881	-0.0393522	-0.0529455	-0.0761603	0.0735039	-0.175637	-0.0261397	0.0173426	0.0178265	-0.0290432	0.00725831	0.0872086	-0.00277939	0.0238838	-0.00615248	-0.00280449	-0.0196338	-0.0369206	-0.00423322	-0.0273017	0.0196955	-0.0101659	-0.0114939	-0.05829	0.109831	0.0629867	-0.0338845
Caudal anterior cingulate	0.005313	0	0.00897812	-0.0165719	-0.0204905	-0.0191735	-0.0395733	0.0152852	0.00930978	-0.0147945	-0.00879262	0.0378576	-0.00337269	0.00463652	0.00434506	0.00293863	0.0119546	0.00988612	0.00624427	0.418224	-0.0413802	0.436571	-0.0495804	-0.47192	-0.0483565	0.000371618	-0.0298792	0.0101098
Cuneus	-0.142432	0.157794	0	0.00452474	-0.0420001	-0.0667691	-0.00445623	-0.000799492	-0.0736526	-0.00706311	0.115323	0.0263824	-0.0261221	0.00190037	-0.0368227	-0.00348208	0.00111857	-0.000139458	0.40229	-0.0187551	-0.0713748	0.00579578	0.00629706	-0.00955504	-0.075815	-0.00267327	-0.0453198	-0.00739412
Entorhinal	-0.295847	-0.295727	0.227917	0	0.103468	-0.0353314	0.0696559	0.0180063	-0.00537967	-0.00652756	0.0187526	0.00613712	-0.120506	-0.00948926	0.0426269	0.0298293	0.00464312	0.0319973	0.0185124	0.00701763	-0.00356202	-0.0137771	0.0134415	-0.0106857	0.017135	-0.144694	-0.0160736	-0.0362271
Fusiform	-0.388557	-0.050447	-0.321179	0.331435	0	-0.0356497	0.0854903	0.0215933	-0.00848672	0.00718963	-0.260111	-0.00525786	-0.205184	0.00588417	0.127112	0.0151712	0.0190893	0.027616	-0.0802826	-0.0151097	0.00683383	-0.00903085	0.0177648	-0.00216321	0.0129028	-0.122786	-0.0323489	-0.0258895
Inferior parietal	0.390043	0.130944	-0.01371	-0.062497	0.05327	0	-0.0103184	-0.0259071	-0.0202045	0.00938976	-0.0609936	-0.0146669	0.0576265	0.0295243	0.0211538	-0.029366	-0.0018212	-0.0242757	-0.0637519	-0.0524791	-0.020189	0.013393	0.00295049	-0.0253083	0.0712675	-0.216709	-0.414359	-0.154761
Inferior temporal	0.146741	0.362404	-0.239008	0.025432	0.282528	0.234685	0	0.00944341	-0.00743648	-0.00931782	-0.103134	-0.00592987	0.21654	-0.000105588	-0.0793152	0.0134068	0.0016713	0.0261885	-0.0163311	-0.0280453	0.00487232	-0.0295434	0.0217768	0.00889382	5.81956e-05	-0.356111	-0.1407	-0.147882
Insula	-0.089089	0.444061	-0.068415	0.290776	0.247006	0.009995	-0.202141	0	0.0429119	-0.299372	0.0122292	-0.274139	-0.00283012	-0.00424713	0.0378378	0.0350161	0.00529572	0.0500936	0.0109086	0.0342059	0.00639563	0.00361683	-0.0072301	-0.0201897	-0.000193776	0.0177493	0.0190443	0.0304946
Isthmus of cingulate	0.049736	-0.072932	-0.038542	-0.060172	0.138281	0.067868	0.178657	0.105217	0	0.00685154	0.0993071	-0.0242797	0.00546202	-0.266934	-0.0366286	0.0559199	0.0101349	0.0779219	0.0282599	0.200226	0.087276	-0.0223301	-0.0410529	-0.0930129	-0.0515087	-0.0138921	0.0517146	0.0363495
Lateral orbitofrontal	0.266344	-0.073367	-0.552595	-0.163564	-0.745917	-0.101698	-0.446087	-0.817037	-0.043869	0	-0.000431656	0.104854	0.0075198	0.0129166	-0.00619546	-0.0335308	0.197967	-0.0206376	-0.00660492	-0.0123625	-0.00519934	0.0100917	0.0224144	-0.0321552	0.0149614	-0.000217812	0.0027501	-0.0074125
Lingual	-0.057662	0.025544	0.437058	0.033912	0.461276	0.024068	-0.184071	0.307706	0.030482	-0.118693	0	0.0170536	-0.0770531	-0.0323593	-0.0204448	0.00919662	0.00855676	0.0161095	0.338764	0.0261109	-0.0103534	-0.0233599	0.0147543	-0.00634091	-0.0435513	-0.00703476	-0.0124381	0.00781447
Medial orbitofrontal	-0.011423	0.070149	-0.025432	0.041187	-0.013601	0.057834	0.040221	-0.378432	-0.18507	0.5572	-0.154543	0	0.0191196	-0.0377203	-0.0239496	0.00215482	0.0590047	0.00495377	0.0178705	0.0191263	0.00429755	-0.189995	0.0120587	-0.0844494	-0.00869137	0.00928382	-0.0117548	0.0072288
Middle temporal	0.373058	0.278663	0.148455	-0.460768	-0.071855	0.176385	0.699546	-0.438534	-0.222711	0.501637	-0.390477	0.351272	0	-0.013879	-0.0366634	-0.00172832	0.00289233	0.0030178	-0.027309	-0.0119667	-0.00827512	0.00784384	0.00767967	0.0126345	-0.0397507	-0.0216145	-0.136187	-0.119089
Paracentral	0.201161	0.023374	-0.05475	-0.426492	0.084873	0.037813	-0.206283	-0.189735	-0.261053	0.453684	-0.057668	-0.078243	-0.073939	0	0.0522241	-0.0375969	-0.0165728	-0.0414468	-0.0404171	-0.0265904	-0.198208	0.0261387	-0.0697049	0.108091	-0.0374819	-0.0469547	-0.00741518	-0.0354242
Parahippocampal	-0.249579	0.039079	-0.047078	-0.184253	0.259074	0.205753	-0.268618	0.092522	-0.081638	-0.119503	0.272822	0.009494	-0.050677	-0.031049	0	-0.00065941	-0.0126496	-0.00272319	-0.0464531	-0.0321514	-0.0347724	0.0228459	0.019301	-0.0164586	-0.00492009	-0.037958	-0.00497164	-0.0112057
Pars opercularis	-0.429755	-0.14964	-0.146603	0.653317	-0.275463	0.010895	-0.164094	0.693535	0.315155	-0.427584	0.443851	-0.34009	-0.05092	-0.457535	0.006109	0	-0.00493343	0.419224	0.00809962	0.036811	-0.00630966	-0.0029759	-0.0519631	-0.0783619	-0.043416	0.000805527	-0.0379971	0.0398234
Pars orbitalis	0.175076	0.355968	-0.169967	-0.103083	-0.298994	-0.438943	-0.424464	-0.463201	-0.192978	1	0.013628	0.14722	0.113708	0.241832	-0.007736	-0.17083	0	0.137463	0.00315578	-0.00450719	-0.0125454	0.0275708	0.0703197	-0.0791591	0.00723686	0.00789756	-0.0139689	0.00118363
Pars triangularis	-0.459352	0.502474	0.325744	0.475508	0.111309	0.019327	0.001938	0.709452	0.144179	-0.725374	0.389731	-0.425573	-0.109112	-0.245563	-0.004087	0.772021	-0.009727	0	0.0229181	0.0468496	-0.0250964	0.0161689	0.114668	-0.12748	-0.0231351	-0.00907003	-0.0342927	0.0310401
Pericalcarine	-0.208079	0.308913	0.63629	0.047095	0.108894	0.092421	-0.279138	0.263088	0.064337	-0.396986	0.627808	-0.026913	-0.122621	-0.17151	0.014148	0.336813	-0.235773	0.573453	0	0.0162092	-0.119983	-0.0159277	0.012757	-0.0120389	-0.0843588	0.0083893	-0.0281133	0.00537602
Posterior cingulate	-0.178762	0.484942	-0.008536	0.18611	0.260023	-0.209687	0.301994	0.341866	0.489176	-0.344741	0.305097	0.105428	-0.105497	-0.294427	-0.079682	0.204975	0.126818	0.579895	0.084074	0	-0.192977	0.0943878	-0.0612749	-0.197607	-0.0666023	0.000745801	0.0124766	0.0327766
Precuneus	-0.183871	-0.20955	0.064289	0.055999	-0.156654	0.088031	-0.250568	-0.023037	0.229735	-0.338441	0.139495	-0.132042	-0.182321	0.035279	-0.191347	0.315152	-0.295783	0.04924	0.108481	-0.085375	0	-0.0224551	-0.040559	-0.0692974	0.139848	0.0279144	0.016918	-0.00319724
Rostral anterior cingulate	0.110489	0.477453	0.085752	-0.384239	-0.255677	0.344316	0.10103	0.069291	-0.386915	-0.02747	-0.152511	-0.180327	0.219282	0.044403	0.057534	0.074957	0.446641	0.453342	0.068851	-0.063433	-0.146587	0	-0.0509603	-0.258069	-0.0283878	-0.0112899	-0.0393835	-0.0220432
Rostral middle frontal	-0.185569	-0.091352	0.017397	-0.616181	-0.686026	-0.036773	-0.313268	0.154899	-0.085557	-0.254298	-0.474325	-0.004654	-0.107441	0.132238	-0.229938	0.134398	0.191778	-0.211623	0.173656	0.102614	-0.352178	0.032594	0	-0.0913586	-0.0324854	0.0329227	-0.0440945	0.0162819
Superior frontal	0.035218	-0.513595	-0.238087	-0.227207	-0.161749	-0.253197	-0.252867	-0.368836	-0.495128	0.304276	0.001933	0.229312	0.010305	0.305095	0.246504	-0.450916	0.092462	-0.660198	-0.328112	-0.365028	0.281222	-0.385726	0.032113	0	-0.0575188	0.0423894	-0.042726	0.0124821
Superior parietal	0.034178	-0.747425	0.063539	0.132478	0.52749	0.119615	-0.148149	-0.027258	0.124347	-0.235336	-0.192751	-0.161792	-0.348852	0.056771	-0.204989	0.153971	0.24483	0.17205	-0.070402	-0.34517	0.342172	-0.419335	-0.310606	0.642713	0	-0.0580472	0.0299281	-0.0281206
Superior temporal	-0.134886	-0.185666	-0.006323	-0.245932	-0.508585	-0.379401	-0.627974	-0.004723	-0.260497	0.114195	-0.099669	0.085724	0.04912	-0.093687	-0.223766	-0.157114	0.179414	-0.215541	0.129776	-0.195378	0.002866	-0.065223	0.359658	0.268981	-0.015686	0	0.244171	0.337838
Supramarginal	-0.053557	-0.424529	-0.13556	0.000933	-0.230763	-0.570405	-0.107891	-0.103587	-0.017679	0.199432	-0.126694	0.013312	-0.343598	0.216192	-0.40613	-0.392579	0.43315	-0.39466	-0.122991	-0.227287	-0.067762	-0.315933	0.080335	0.570324	0.174297	0.393484	0	0.154546
Transverse temporal	-0.335864	-0.189988	-0.032347	0.068627	-0.251961	-0.440539	-0.639802	-0.001016	-0.107055	0.069932	0.022293	0.133034	-0.255975	0.029031	0.079895	0.114856	0.239769	0.125984	0.097023	-0.304736	0.200762	-0.128277	0.334403	0.106893	0.073506	0.664222	0.567016	0
Note: Phenotypic and genetic correlations between each pair of asymmetry measures for surface area are in the upper right and lower left triangles, respectively. Only significantly heritable AIs are shown that also have at least one significant phenotypic or genetic correlation after FDR correction.

## Sheet: Table S5
Table S5. P values for phenotypic and genetic correlations between AIs of surface areas.
	Banks of the superior temporal sulcus	Caudal anterior cingulate	Cuneus	Entorhinal	Fusiform	Inferior parietal	Inferior temporal	Insula	Isthmus of cingulate	Lateral orbitofrontal	Lingual	Medial orbitofrontal	Middle temporal	Paracentral	Parahippocampal	Pars opercularis	Pars orbitalis	Pars triangularis	Pericalcarine	Posterior cingulate	Precuneus	Rostral anterior cingulate	Rostral middle frontal	Superior frontal	Superior parietal	Superior temporal	Supramarginal	Transverse temporal
Banks of the superior temporal sulcus	0	0.257203	1.55e-12	1.81e-21	1.05e-42	6.85e-40	8.76e-222	2.66e-06	0.00184044	0.00136588	1.82e-07	0.192385	1.72e-55	0.617667	1.79e-05	0.269181	0.614496	0.000421206	3.29e-11	0.4471	9.39e-07	0.000403912	0.0678857	0.0389906	1.1e-25	4.03e-87	1.01e-29	1.15e-09
Caudal anterior cingulate	0.47998	0	0.106867	0.00291659	0.00023294	0.000573729	1.16e-12	0.00604626	0.0945236	0.00788114	0.114309	1.04e-11	0.544706	0.40502	0.435189	0.597668	0.031791	0.0758126	0.262103	0	1.05e-13	0	5.11e-19	0	3.64e-18	0.946789	7.99e-08	0.0694182
Cuneus	0.22173	0.18689	0	0.41644	4.48e-14	3.36e-33	0.423532	0.88583	4.79e-40	0.20462	6.49e-96	2.15e-06	2.7e-06	0.732883	3.71e-11	0.531736	0.840787	0.980019	0	0.000755579	1.05e-37	0.297928	0.25809	0.0861523	2.46e-42	0.631156	3.85e-16	0.184195
Entorhinal	0.073465	0.062677	0.11835	0	1.76e-77	2.19e-10	5.46e-36	0.00122044	0.333966	0.241071	0.000756833	0.270378	1.29e-104	0.0883364	1.87e-14	8.4e-08	0.404352	9.03e-09	0.000884244	0.20755	0.522358	0.0133469	0.0157742	0.0549685	0.00208712	1.97e-150	0.00389085	7.6e-11
Fusiform	0.05327	0.41202	0.071831	0.089346	0	1.51e-10	2.18e-53	0.000105122	0.127464	0.196627	0	0.345027	1.21e-303	0.29062	2.85e-116	0.00643408	0.000606682	7.03e-07	2.84e-47	0.00665288	0.219703	0.104823	0.00141939	0.697648	0.0204852	1.45e-108	6.2e-09	3.31e-06
Inferior parietal	0.0039004	0.17636	0.46057	0.34026	0.38286	0	0.0638599	3.26e-06	0.000284583	0.091725	5.68e-28	0.00843337	3.85e-25	1.14e-07	0.000144992	1.33e-07	0.743612	1.3e-05	2.07e-30	4.05e-21	0.000287662	0.0161554	0.596189	5.47e-06	1.34e-37	0	0	4.65e-172
Inferior temporal	0.22723	0.023371	0.090933	0.44883	0.11211	0.04988	0	0.0898851	0.181695	0.0942392	5.46e-77	0.286889	0	0.984871	3.52e-46	0.0160462	0.76406	2.55e-06	0.00335551	4.71e-07	0.381554	1.11e-07	9.18e-05	0.1102	0.991661	0	2.86e-142	4.07e-157
Insula	0.33053	0.011358	0.35951	0.08687	0.1606	0.47388	0.14831	0	1.26e-14	0	0.0280665	0	0.611264	0.445608	1.06e-11	3.16e-10	0.341565	2.21e-19	0.0500945	8e-10	0.250713	0.515977	0.194119	0.000287531	0.972239	0.00143311	0.000624998	4.3e-08
Isthmus of cingulate	0.37183	0.30638	0.39417	0.35022	0.22731	0.27532	0.11218	0.25198	0	0.21851	1.72e-71	1.29e-05	0.32662	0	4.69e-11	9.12e-24	0.0687295	1.25e-44	3.85e-07	5.95e-289	1.42e-55	6.05e-05	1.63e-13	6.62e-63	2.11e-20	0.0125945	1.49e-20	6.57e-11
Lateral orbitofrontal	0.15795	0.38544	0.017891	0.27507	0.010479	0.30424	0.045782	0.0025287	0.41525	0	0.938208	1.57e-79	0.176849	0.0203504	0.26585	1.71e-09	2.18e-282	0.000209939	0.23554	0.0263991	0.350423	0.0699173	5.67e-05	7.63e-09	0.00720746	0.968797	0.621378	0.183107
Lingual	0.3814	0.44418	0.0082448	0.43148	0.023988	0.4329	0.16005	0.063294	0.41833	0.32325	0	0.0021919	1.13e-43	6.14e-09	0.000240542	0.0985997	0.124353	0.00381173	0	2.73e-06	0.0629633	2.72e-05	0.00805121	0.25479	5.07e-15	0.206443	0.0254915	0.160485
Medial orbitofrontal	0.45733	0.34762	0.44288	0.4158	0.47617	0.33965	0.41241	0.028269	0.10141	0.014883	0.19604	0	0.000594628	1.23e-11	1.69e-05	0.698764	2.79e-26	0.373646	0.0013289	0.000592001	0.440226	7.36e-260	0.030331	3.9e-52	0.118539	0.0954467	0.0347594	0.1942
Middle temporal	0.022406	0.056614	0.19956	0.0083158	0.37599	0.10184	4.81e-05	0.010449	0.063481	0.017539	0.013502	0.026308	0	0.0126779	4.5e-11	0.756261	0.603452	0.587835	9.32e-07	0.0316173	0.137233	0.158919	0.167823	0.0232588	9.21e-13	0.000103489	2.47e-133	3.38e-102
Paracentral	0.13888	0.4469	0.37707	0.013205	0.35095	0.39165	0.12378	0.1631	0.035657	0.038655	0.37302	0.32793	0.3352	0	6.26e-21	1.43e-11	0.00291509	9.57e-14	3.83e-13	1.79e-06	4.39e-283	2.66e-06	4.88e-36	2e-84	1.65e-11	3.25e-17	0.182949	1.97e-10
Parahippocampal	0.040212	0.38744	0.36392	0.10898	0.068508	0.027742	0.026107	0.26668	0.22997	0.26714	0.022112	0.47239	0.35496	0.40804	0	0.905731	0.0230943	0.624796	6.99e-17	7.67e-09	4.19e-10	4.07e-05	0.000527022	0.00311607	0.376903	9.14e-12	0.371924	0.0441639
Pars opercularis	0.026537	0.23566	0.23603	0.0019571	0.14356	0.47341	0.21939	0.001041	0.032655	0.0766	0.016679	0.053417	0.40292	0.012559	0.47269	0	0.37561	0	0.145765	3.76e-11	0.257139	0.593029	9.77e-21	4.08e-45	6.15e-15	0.884974	8.7e-12	8.38e-13
Pars orbitalis	0.23016	0.055068	0.22268	0.33632	0.1488	0.0068756	0.032473	0.034473	0.14528	0.00041226	0.47619	0.25756	0.3045	0.14001	0.48205	0.25603	0	7.89e-136	0.57088	0.41825	0.0242498	7.33e-07	1.2e-36	5.27e-46	0.193702	0.156084	0.0121133	0.831662
Pars triangularis	0.0061877	0.0020181	0.034292	0.0063074	0.30836	0.44434	0.49249	0.00033589	0.15558	0.0036417	0.014612	0.0096291	0.26507	0.077914	0.48789	0.00016962	0.48261	0	3.85e-05	3.81e-17	6.55e-06	0.00368419	7.67e-95	6.11e-117	3.25e-05	0.103325	7.25e-10	2.46e-08
Pericalcarine	0.14615	0.047894	0.00053545	0.40774	0.32278	0.2642	0.071065	0.09811	0.33536	0.070577	0.00077696	0.44269	0.25294	0.17587	0.4605	0.05961	0.15774	0.0010116	0	0.00359999	1.02e-103	0.00422737	0.0219544	0.0306051	5e-52	0.131892	4.42e-07	0.334294
Posterior cingulate	0.1484	0.0023618	0.47884	0.14371	0.10591	0.04906	0.032645	0.029402	0.00012543	0.071896	0.03445	0.2569	0.25616	0.035682	0.26135	0.14069	0.26397	0.00029639	0.31024	0	3.61e-268	9.86e-65	3.24e-28	2.38e-281	4.83e-33	0.89345	0.0250393	3.91e-09
Precuneus	0.18589	0.1435	0.37001	0.39577	0.26524	0.28253	0.10497	0.45678	0.074454	0.10778	0.23941	0.24868	0.17218	0.42866	0.10116	0.082708	0.11053	0.39751	0.29891	0.31641	0	5.5e-05	3.17e-13	1.23e-35	1.47e-140	5.33e-07	0.00237701	0.565831
Rostral anterior cingulate	0.27988	0.0066196	0.3147	0.022783	0.12983	0.0079358	0.29112	0.36136	0.0034524	0.45693	0.20322	0.16175	0.10706	0.40076	0.33822	0.3608	0.022552	0.0048435	0.3567	0.34946	0.2287	0	5.28e-20	0	3.41e-07	0.0425958	1.49e-12	7.52e-05
Rostral middle frontal	0.24818	0.36241	0.47288	0.014342	0.014308	0.428	0.11396	0.28836	0.34138	0.24394	0.033735	0.48739	0.33689	0.29965	0.12216	0.32893	0.27865	0.19532	0.26089	0.33133	0.10127	0.45045	0	9.62e-61	5.36e-09	3.33e-09	2.32e-15	0.00345234
Superior frontal	0.42795	0.0048956	0.099143	0.12994	0.24445	0.041521	0.08989	0.034354	0.00049333	0.12751	0.49491	0.10975	0.47749	0.047714	0.041891	0.019139	0.34818	0.00012468	0.044128	0.015583	0.082695	0.021054	0.45215	0	4.72e-25	2.61e-14	1.63e-14	0.0249753
Superior parietal	0.44143	0.0004172	0.38572	0.28833	0.029692	0.24426	0.25353	0.4541	0.24243	0.22551	0.19488	0.23488	0.051375	0.39551	0.1118	0.27535	0.18516	0.21272	0.37944	0.038368	0.077853	0.028811	0.16099	0.0022273	0	1.74e-25	7.61e-08	4.39e-07
Superior temporal	0.16463	0.081115	0.4807	0.044056	0.0016708	0.00015029	3.04e-06	0.47722	0.0077526	0.27318	0.22959	0.26011	0.35547	0.235	0.013212	0.15451	0.14262	0.051379	0.17335	0.053723	0.48617	0.31249	0.027978	0.026146	0.46162	0	0	0
Supramarginal	0.38357	0.007184	0.21386	0.49801	0.14837	3.06e-05	0.27099	0.29137	0.44984	0.20827	0.23629	0.46933	0.021474	0.10292	0.0010098	0.024777	0.026239	0.010676	0.24892	0.075335	0.35922	0.033454	0.37295	0.0010465	0.20459	0.0012424	0	1.39e-171
Transverse temporal	0.027089	0.12814	0.42191	0.35198	0.11735	0.00038443	8.42e-05	0.4961	0.21337	0.38413	0.44754	0.21269	0.061999	0.42954	0.26507	0.27652	0.13008	0.21853	0.28893	0.021651	0.13584	0.22324	0.080774	0.26823	0.35956	6.86e-08	0.00020934	0
Note: P values of phenotypic and genetic correlations between each pair of asymmetry measures for surface area are in the upper right and lower left triangles, respectively. Only significantly heritable AIs are shown that also have at least one significant phenotypic or genetic correlation after FDR correction.

## Sheet: Table S6
Table S6. Correlation coefficients (r values) of phenotypic and genetic correlations between AIs of cortical thicknesses.
	Entorhinal	Inferior temporal	Isthmus of cingulate	Parahippocampal	Posterior cingulate	Precentral	Rostral anterior cingulate	Supramarginal
Entorhinal	0	0.216157	0.0958969	0.222011	0.155121	0.216049	0.141194	0.1539
Inferior temporal	0.749251	0	0.164029	0.237031	0.257088	0.303852	0.173792	0.259069
Isthmus of cingulate	0.215385	0.225004	0	0.0773973	0.338767	0.201334	0.101683	0.168654
Parahippocampal	0.184489	-0.183067	-0.168092	0	0.158803	0.304237	0.201786	0.245041
Posterior cingulate	0.24039	0.184534	0.680239	-0.215815	0	0.27713	0.180743	0.223321
Precentral	0.527906	-0.467658	0.245108	0.195467	0.105266	0	0.232059	0.446377
Rostral anterior cingulate	-0.329197	-0.152932	-0.353176	0.061151	-0.239205	0.290383	0	0.172549
Supramarginal	0.589384	0.127111	0.013443	0.173031	0.017524	0.077458	0.053428	0
Note: Phenotypic and genetic correlations between each pair of asymmetry measures for cortical thickness are in the upper right and lower left triangles, respectively. Only significantly heritable AIs are shown that also have at least one significant phenotypic or genetic correlation after FDR correction.

## Sheet: Table S7
Table S7. P values of phenotypic and genetic correlations between AIs of cortical thicknesses.
	Entorhinal	Inferior temporal	Isthmus of cingulate	Parahippocampal	Posterior cingulate	Precentral	Rostral anterior cingulate	Supramarginal
Entorhinal	0	0	9.06e-67	0	7.32e-173	0	2.87e-143	3.75e-170
Inferior temporal	0.015352	0	2.55e-193	0	0	0	4.02e-217	0
Isthmus of cingulate	0.17073	0.137	0	4.73e-44	0	3.35e-292	7.03e-75	2.05e-204
Parahippocampal	0.2019	0.1766	0.097034	0	3.58e-181	0	1.57e-293	0
Posterior cingulate	0.1484	0.19596	9.68e-07	0.056006	0	0	5.85e-235	0
Precentral	0.082162	0.086439	0.13911	0.19114	0.32611	0	0	0
Rostral anterior cingulate	0.12539	0.27716	0.021741	0.35811	0.094015	0.16136	0	5.19e-214
Supramarginal	0.033713	0.33196	0.47205	0.17528	0.46455	0.41036	0.41311	0
Note: P values of phenotypic and genetic correlations between each pair of asymmetry measures for cortical thickness are in the upper right and lower left triangles, respectively. Only significantly heritable AIs are shown that also have at least one significant phenotypic or genetic correlation after FDR correction.

## Sheet: Table S8
Table S8. Correlation coefficients (r values) of phenotypic and genetic correlations between AIs of subcortical volumes.
	Thalamus	Caudate	Putamen	Pallidum	Hippocampus	Accumbens
Thalamus	0	0.00199503	0.0141401	-0.0401069	0.253119	0.0386526
Caudate	-0.487484	0	0.0858224	0.0480405	-0.00517303	-0.188463
Putamen	-0.086343	-0.075665	0	0.0548854	0.0302694	0.0466914
Pallidum	-0.184995	-0.085735	0.012571	0	0.00896971	0.0426584
Hippocampus	0.829143	-0.697524	-0.077336	-0.238968	0	0.0459048
Accumbens	-0.100724	0.178864	-0.202968	0.863626	0.13061	0
Note: Phenotypic and genetic correlations between each pair of asymmetry measures for subcortical volumes are in the upper right and lower left triangles, respectively. Only significantly heritable AIs are shown that also have at least one significant phenotypic or genetic correlation after FDR correction.

## Sheet: Table S9
Table S9. P values of phenotypic and genetic correlations between AIs of subcortical volumes.
	Thalamus	Caudate	Putamen	Pallidum	Hippocampus	Accumbens
Thalamus	0	0.720124	0.0110983	5.77e-13	0	3.8e-12
Caudate	0.059693	0	8.6e-54	5.99e-18	0.352867	1.21e-255
Putamen	0.38103	0.39322	0	5.94e-23	5.41e-08	4.86e-17
Pallidum	0.26796	0.38566	0.46597	0	0.107196	1.79e-14
Hippocampus	0.00054939	0.0018723	0.3601	0.1425	0	1.6e-16
Accumbens	0.37553	0.2847	0.22716	0.0012351	0.29317	0
Note: P values of phenotypic and genetic correlations between each pair of asymmetry measures for subcortical volumes are in the upper right and lower left triangles, respectively. Only significantly heritable AIs are shown that also have at least one significant phenotypic or genetic correlation after FDR correction.

[truncated: 11 more sheets: Table S10, Table S11, Table S12, Table S13, Table S14, Table S15, Table S16, Table S17, Table S18, Table S19, Table S20]
